# Supplementary material for: Barthel Index is a valid and reliable tool to measure the functional independence of cancer patients in palliative care
Source: BMC Palliat Care. 2022 Jul 12;21:124. doi: 10.1186/s12904-022-01017-z (PMC9277778; doi:10.1186/s12904-022-01017-z)
Supplement: Supplementary file 1 — Additional file 1. [file 12904_2022_1017_MOESM1_ESM.xlsx]

## Sheet: Dados
Additional file 1 - Data used in construct validity.
Dados pessoais												KPS	Barthel	EORTC
Data de avaliação	Número	Idade	Estado civil	Genero	Profissão	Escolaridade	Diagnóstico primário	TRATAMENTO ATUAL	TEMPO TRATAMENTO	Metástase	Tratamento recebido	Escore total	Escore total	Pontos Funcional(1,2,3,13,14)	Escore Funcional	Pontos Sintomas(4,5,6,7,8,9,10,11,12)	Escore Sintomas	Pontos Qualidade de Vida(15)	Escore Qualidade de Vida
2019-07-26	ID1	86	VIÚVO	M	INATIVO	MEDIO	CA PRÓSTATA	MEDICAMENTOSO	24	Não	PALIATIVO	50	85	11	40	22	48.1481	4	50
2019-07-23	ID2	84	VIÚVO	F	INATIVO	MEDIO	CA PULMÃO	MEDICAMENTOSO	24	Sim	PALIATIVO	50	50	14	60	16	25.9259	3	33.3333
2019-03-22	ID3	82	CASADO	M	INATIVO	PRIMARIO	CA GÁSTRICO	MEDICAMENTOSO	1	Sim	PALIATIVO	40	25	18	86.6667	26	62.963	2	16.6667
2019-08-08	ID4	81	VIÚVO	M	INATIVO	MEDIO	CA PRÓSTATA	MEDICAMENTOSO	6	Não	PALIATIVO	40	45	17	80	25	59.2593	1	0
2019-08-04	ID5	81	VIÚVO	M	INATIVO	MEDIO	OSTEOSSARCOMA	MEDICAMENTOSO	10	Não	PALIATIVO	40	55	17	80	30	77.7778	1	0
2019-08-25	ID6	79	VIÚVO	F	INATIVO	MEDIO	CA PULMÃO	MEDICAMENTOSO	15	Não	PALIATIVO	40	50	16	73.3333	27	66.6667	1	0
2019-09-24	ID7	78	VIÚVO	M	INATIVO	MEDIO	CA PRÓSTATA	QUIMIOTERAPIA	2	Sim	CURATIVO	50	85	13	53.3333	21	44.4444	3	33.3333
2019-07-22	ID8	77	VIÚVO	F	INATIVO	MEDIO	CA LARINGE	MEDICAMENTOSO	3	Sim	CURATIVO	60	80	9	26.6667	17	29.6296	7	100
2019-07-23	ID9	76	CASADO	M	INATIVO	MEDIO	CA ESÔFAGO	MEDICAMENTOSO	36	Não	PALIATIVO	50	70	11	40	19	37.037	4	50
2019-07-20	ID10	73	VIÚVO	F	INATIVO	FUNDAMENTAL	CA ÚTERO	MEDICAMENTOSO	12	Sim	PALIATIVO	60	85	10	33.3333	15	22.2222	6	83.3333
2019-08-05	ID11	74	CASADO	M	INATIVO	MEDIO	CA GÁSTRICO	MEDICAMENTOSO	12	Não	PALIATIVO	40	65	15	66.6667	28	70.3704	2	16.6667
2019-08-22	ID12	73	VIÚVO	M	INATIVO	MEDIO	CA HEPÁTICO	MEDICAMENTOSO	24	Não	PALIATIVO	40	50	15	66.6667	25	59.2593	2	16.6667
2019-08-10	ID13	73	VIÚVO	M	INATIVO	MEDIO	CA GÁSTRICO	RADIOTERAPIA	8	Não	CURATIVO	70	100	9	26.6667	13	14.8148	7	100
2019-09-15	ID14	73	CASADO	M	INATIVO	FUNDAMENTAL	CA HEPÁTICO	MEDICAMENTOSO	8	Não	PALIATIVO	50	70	13	53.3333	22	48.1481	4	50
2019-09-09	ID15	72	VIÚVO	M	INATIVO	FUNDAMENTAL	CA BEXIGA	QUIMIOTERAPIA	5	Sim	CURATIVO	60	70	14	60	27	66.6667	4	50
2019-09-27	ID16	72	CASADO	M	INATIVO	MEDIO	CA PRÓSTATA	CIRÚRGICO	5	Sim	CURATIVO	60	85	11	40	22	48.1481	4	50
2019-03-10	ID17	71	VIÚVO	M	INATIVO	MEDIO	CA GÁSTRICO	MEDICAMENTOSO	24	Não	PALIATIVO	70	40	17	80	27	66.6667	3	33.3333
2019-06-16	ID18	70	VIÚVO	M	INATIVO	MEDIO	LINFOMA	QUIMIOTERAPIA	6	Sim	CONJUNTO	80	100	7	13.3333	14	18.5185	6	83.3333
2019-08-16	ID19	70	CASADO	M	INATIVO	MEDIO	CA ÚTERO	MEDICAMENTOSO	12	Não	PALIATIVO	50	85	13	53.3333	22	48.1481	5	66.6667
2019-09-24	ID20	70	VIÚVO	F	INATIVO	MEDIO	CA HEPÁTICO	MEDICAMENTOSO	8	Não	PALIATIVO	50	65	13	53.3333	23	51.8519	4	50
2019-08-01	ID21	69	CASADO	F	INATIVO	FUNDAMENTAL	CA LARINGE	QUIMIOTERAPIA	24	Sim	CURATIVO	50	50	16	73.3333	28	70.3704	2	16.6667
2019-05-06	ID22	69	VIÚVO	F	INATIVO	MEDIO	CA ÚTERO	MEDICAMENTOSO	24	Não	PALIATIVO	50	60	19	93.3333	17	29.6296	2	16.6667
2019-09-21	ID23	69	CASADO	M	INATIVO	MEDIO	CA PRÓSTATA	QUIMIOTERAPIA	6	Sim	CURATIVO	70	28	9	26.6667	20	40.7407	5	66.6667
2019-07-20	ID24	69	CASADO	F	INATIVO	FUNDAMENTAL	CA HEPÁTICO	MEDICAMENTOSO	8	Sim	CURATIVO	80	80	12	46.6667	16	25.9259	3	33.3333
2019-03-25	ID25	68	CASADO	M	INATIVO	FUNDAMENTAL	CA ÚTERO	MEDICAMENTOSO	24	Não	PALIATIVO	50	45	20	100	26	62.963	2	16.6667
2019-08-07	ID26	68	CASADO	F	INATIVO	SUPERIOR	LINFOMA	QUIMIOTERAPIA	10	Sim	PALIATIVO	60	75	11	40	20	40.7407	5	66.6667
2019-08-01	ID27	67	CASADO	F	INATIVO	FUNDAMENTAL	CA PRÓSTATA	MEDICAMENTOSO	24	Não	PALIATIVO	50	65	12	46.6667	18	33.3333	4	50
2019-03-10	ID28	68	CASADO	M	INATIVO	FUNDAMENTAL	CA GÁSTRICO	MEDICAMENTOSO	4	Sim	PALIATIVO	30	40	17	80	29	74.0741	2	16.6667
2019-08-04	ID29	67	CASADO	F	INATIVO	MEDIO	CA PULMÃO	MEDICAMENTOSO	10	Não	PALIATIVO	40	60	16	73.3333	27	66.6667	2	16.6667
2019-07-22	ID30	67	CASADO	F	INATIVO	FUNDAMENTAL	CA GÁSTRICO	MEDICAMENTOSO	10	Não	PALIATIVO	40	65	13	53.3333	17	29.6296	5	66.6667
2019-06-14	ID31	66	VIÚVO	F	INATIVO	MEDIO	CA PRÓSTATA	QUIMIOTERAPIA	8	Não	CONJUNTO	50	90	8	20	18	33.3333	5	66.6667
2019-07-22	ID32	65	CASADO	F	ATIVO	PRIMARIO	CA HEPÁTICO	QUIMIOTERAPIA	11	Sim	CURATIVO	70	80	10	33.3333	13	14.8148	6	83.3333
2019-06-29	ID33	65	CASADO	F	INATIVO	MEDIO	CA PÂNCREAS	MEDICAMENTOSO	2	Sim	CURATIVO	70	80	9	26.6667	16	25.9259	6	83.3333
2019-05-18	ID34	65	SOLTEIRO	M	INATIVO	MEDIO	CA PULMÃO	MEDICAMENTOSO	6	Não	CONJUNTO	50	60	10	33.3333	13	14.8148	7	100
2019-07-26	ID35	65	DIVORCIADO	F	INATIVO	PRIMARIO	CA HEPÁTICO	CIRÚRGICO	7	Sim	CURATIVO	80	100	9	26.6667	11	7.40741	7	100
2019-03-04	ID36	64	CASADO	M	ATIVO	PRIMARIO	CA PULMÃO	MEDICAMENTOSO	15	Sim	PALIATIVO	70	75	16	73.3333	20	40.7407	4	50
2019-08-05	ID37	60	CASADO	F	ATIVO	MEDIO	CA PULMÃO	MEDICAMENTOSO	8	Não	PALIATIVO	50	75	14	60	20	40.7407	2	16.6667
2019-01-14	ID38	64	DIVORCIADO	F	INATIVO	FUNDAMENTAL	CA MAMA	MEDICAMENTOSO	12	Não	PALIATIVO	40	65	10	33.3333	26	62.963	3	33.3333
2019-08-25	ID39	64	CASADO	F	INATIVO	MEDIO	CA BEXIGA	MEDICAMENTOSO	12	Não	PALIATIVO	40	65	16	73.3333	25	59.2593	2	16.6667
2019-09-24	ID40	64	CASADO	M	ATIVO	PRIMARIO	CA LARINGE	MEDICAMENTOSO	3	Não	PALIATIVO	50	50	17	80	21	44.4444	4	50
2019-08-10	ID41	64	CASADO	M	ATIVO	FUNDAMENTAL	CA PULMÃO	MEDICAMENTOSO	5	Sim	CURATIVO	70	85	11	40	13	14.8148	6	83.3333
2019-01-30	ID42	63	CASADO	F	ATIVO	MEDIO	CA ÚTERO	MEDICAMENTOSO	15	Não	PALIATIVO	60	60	17	80	28	70.3704	4	50
2019-06-17	ID43	63	CASADO	M	ATIVO	PRIMARIO	CA GÁSTRICO	MEDICAMENTOSO	15	Não	PALIATIVO	40	55	16	73.3333	23	51.8519	3	33.3333
2019-01-21	ID44	62	SOLTEIRO	F	ATIVO	FUNDAMENTAL	CA MAMA	MEDICAMENTOSO	7	Sim	PALIATIVO	60	90	16	73.3333	27	66.6667	2	16.6667
2019-08-22	ID45	63	CASADO	M	ATIVO	FUNDAMENTAL	CA ESÔFAGO	QUIMIOTERAPIA	6	Sim	PALIATIVO	70	90	9	26.6667	19	37.037	6	83.3333
2019-03-06	ID46	61	CASADO	F	ATIVO	FUNDAMENTAL	CA GÁSTRICO	MEDICAMENTOSO	12	Sim	PALIATIVO	50	80	12	46.6667	24	55.5556	5	66.6667
2019-01-14	ID47	62	CASADO	M	ATIVO	FUNDAMENTAL	CA PULMÃO	MEDICAMENTOSO	7	Sim	PALIATIVO	60	100	12	46.6667	29	74.0741	3	33.3333
2019-04-19	ID48	63	VIÚVO	M	ATIVO	PRIMARIO	CA PRÓSTATA	MEDICAMENTOSO	2	Sim	PALIATIVO	50	70	16	73.3333	19	37.037	4	50
2019-08-16	ID49	62	CASADO	M	ATIVO	FUNDAMENTAL	MIELOMA MÚLTIPLO	QUIMIOTERAPIA	6	Não	CONJUNTO	60	80	15	66.6667	13	14.8148	4	50
2019-06-16	ID50	61	CASADO	M	ATIVO	PRIMARIO	MIELOMA MÚLTIPLO	MEDICAMENTOSO	48	Não	PALIATIVO	80	100	6	6.66667	10	3.7037	7	100
2019-04-12	ID51	61	VIÚVO	F	ATIVO	MEDIO	CA HEPÁTICO	MEDICAMENTOSO	1	Sim	PALIATIVO	70	95	11	40	15	22.2222	7	100
2019-07-26	ID52	61	CASADO	F	ATIVO	FUNDAMENTAL	CA GÁSTRICO	QUIMIOTERAPIA	4	Sim	CURATIVO	90	100	7	13.3333	14	18.5185	7	100
2019-04-18	ID53	61	SOLTEIRO	F	ATIVO	SUPERIOR	CA HEPÁTICO	MEDICAMENTOSO	25	Não	PALIATIVO	50	55	18	86.6667	25	59.2593	3	33.3333
2019-08-25	ID54	60	CASADO	M	INATIVO	FUNDAMENTAL	CA PULMÃO	MEDICAMENTOSO	24	Não	PALIATIVO	60	75	11	40	25	59.2593	4	50
2019-07-02	ID55	60	CASADO	M	ATIVO	MEDIO	CA GÁSTRICO	MEDICAMENTOSO	4	Não	CONJUNTO	90	100	5	0	9	0	7	100
2019-01-21	ID56	60	SOLTEIRO	F	ATIVO	FUNDAMENTAL	CA HEPÁTICO	MEDICAMENTOSO	4	Sim	PALIATIVO	50	100	16	73.3333	26	62.963	3	33.3333
2019-01-14	ID57	60	VIÚVO	M	ATIVO	FUNDAMENTAL	CA HEPÁTICO	MEDICAMENTOSO	2	Sim	PALIATIVO	50	55	15	66.6667	32	85.1852	2	16.6667
2019-08-01	ID58	59	CASADO	M	ATIVO	PRIMARIO	CA ESÔFAGO	CIRÚRGICO	12	Sim	CURATIVO	60	70	11	40	17	29.6296	4	50
2019-07-17	ID59	59	CASADO	M	ATIVO	FUNDAMENTAL	CA MEDIASTINO	CIRÚRGICO	1	Sim	CURATIVO	70	100	9	26.6667	12	11.1111	6	83.3333
2019-07-20	ID60	59	CASADO	M	ATIVO	PRIMARIO	CA MEDIASTINO	RADIOTERAPIA	5	Sim	CURATIVO	70	95	8	20	15	22.2222	6	83.3333
2019-08-25	ID61	75	VIÚVO	M	INATIVO	PRIMARIO	CA PRÓSTATA	MEDICAMENTOSO	24	Não	PALIATIVO	40	30	18	86.6667	24	55.5556	1	0
2019-09-21	ID62	58	CASADO	F	ATIVO	FUNDAMENTAL	CA GÁSTRICO	QUIMIOTERAPIA	48	Não	CURATIVO	90	95	7	13.3333	14	18.5185	7	100
2019-08-18	ID63	57	DIVORCIADO	F	ATIVO	MEDIO	CA RETO	MEDICAMENTOSO	8	Não	PALIATIVO	70	75	12	46.6667	24	55.5556	4	50
2019-08-04	ID64	57	CASADO	F	ATIVO	PRIMARIO	CA HEPÁTICO	MEDICAMENTOSO	24	Sim	CURATIVO	40	40	17	80	25	59.2593	2	16.6667
2019-07-22	ID65	57	CASADO	M	ATIVO	PRIMARIO	CA CEREBRAL	MEDICAMENTOSO	6	Sim	PALIATIVO	80	90	7	13.3333	12	11.1111	7	100
2019-09-24	ID66	57	CASADO	M	ATIVO	MEDIO	CA CEREBRAL	CIRÚRGICO	8	Sim	CURATIVO	50	40	17	80	21	44.4444	3	33.3333
2019-06-16	ID67	56	CASADO	M	ATIVO	PRIMARIO	MIELOMA MÚLTIPLO	QUIMIOTERAPIA	48	Sim	CONJUNTO	80	100	6	6.66667	9	0	7	100
2019-08-25	ID68	66	CASADO	M	INATIVO	FUNDAMENTAL	CA PÊNIS	MEDICAMENTOSO	16	Não	PALIATIVO	50	70	16	73.3333	22	48.1481	4	50
2019-06-20	ID69	56	CASADO	M	ATIVO	PRIMARIO	CA PRÓSTATA	CIRÚRGICO	48	Não	CONJUNTO	40	45	15	66.6667	19	37.037	3	33.3333
2019-01-21	ID70	55	CASADO	M	ATIVO	PRIMARIO	CA HEPÁTICO	MEDICAMENTOSO	3	Sim	PALIATIVO	50	75	16	73.3333	29	74.0741	3	33.3333
2019-09-24	ID71	55	CASADO	M	ATIVO	FUNDAMENTAL	CA GÁSTRICO	QUIMIOTERAPIA	4	Sim	CURATIVO	80	85	11	40	24	55.5556	5	66.6667
2019-09-09	ID72	55	CASADO	M	ATIVO	PRIMARIO	CA GÁSTRICO	QUIMIOTERAPIA	4	Sim	CURATIVO	50	50	16	73.3333	27	66.6667	3	33.3333
2019-09-21	ID73	55	DIVORCIADO	M	ATIVO	MEDIO	CA GÁSTRICO	QUIMIOTERAPIA	4	Sim	CURATIVO	60	60	11	40	24	55.5556	4	50
2019-04-06	ID74	55	SOLTEIRO	F	ATIVO	FUNDAMENTAL	CA ÚTERO	MEDICAMENTOSO	18	Não	PALIATIVO	70	85	6	6.66667	19	37.037	7	100
2019-03-25	ID75	54	CASADO	M	ATIVO	FUNDAMENTAL	CA HEPÁTICO	MEDICAMENTOSO	2	Sim	PALIATIVO	70	75	14	60	30	77.7778	3	33.3333
2019-07-08	ID76	54	DIVORCIADO	F	ATIVO	FUNDAMENTAL	OSTEOSSARCOMA	MEDICAMENTOSO	8	Não	PALIATIVO	40	30	17	80	26	62.963	2	16.6667
2019-07-08	ID77	54	CASADO	F	ATIVO	MEDIO	CA ÚTERO	MEDICAMENTOSO	36	Sim	CURATIVO	70	100	7	13.3333	12	11.1111	7	100
2019-02-12	ID78	54	CASADO	F	ATIVO	PRIMARIO	CA PELE	CIRÚRGICO	3	Sim	CURATIVO	60	95	12	46.6667	15	22.2222	6	83.3333
2019-07-08	ID79	54	CASADO	F	ATIVO	FUNDAMENTAL	CA GÁSTRICO	MEDICAMENTOSO	1	Sim	PALIATIVO	70	85	6	6.66667	12	11.1111	7	100
2019-07-23	ID80	54	DIVORCIADO	F	ATIVO	FUNDAMENTAL	CA ÚTERO	MEDICAMENTOSO	24	Não	PALIATIVO	50	70	15	66.6667	26	62.963	3	33.3333
2018-12-25	ID81	53	VIÚVO	M	ATIVO	FUNDAMENTAL	CA PULMÃO	MEDICAMENTOSO	6	Sim	PALIATIVO	70	95	13	53.3333	31	81.4815	4	50
2019-07-22	ID82	53	SOLTEIRO	F	ATIVO	SUPERIOR	CA ÚTERO	RADIOTERAPIA	6	Sim	CURATIVO	80	95	9	26.6667	14	18.5185	6	83.3333
2019-03-25	ID83	53	SOLTEIRO	F	ATIVO	SUPERIOR	CA HEPÁTICO	MEDICAMENTOSO	36	Não	PALIATIVO	60	70	12	46.6667	20	40.7407	4	50
2019-09-21	ID84	52	DIVORCIADO	F	ATIVO	FUNDAMENTAL	CA GÁSTRICO	QUIMIOTERAPIA	8	Sim	CURATIVO	70	80	8	20	10	3.7037	5	66.6667
2019-06-02	ID85	52	SOLTEIRO	F	ATIVO	FUNDAMENTAL	CA ÚTERO	MEDICAMENTOSO	5	Sim	CONJUNTO	70	90	12	46.6667	17	29.6296	3	33.3333
2019-06-16	ID86	51	CASADO	F	ATIVO	FUNDAMENTAL	MIELOMA MÚLTIPLO	QUIMIOTERAPIA	5	Sim	CONJUNTO	50	65	14	60	14	18.5185	3	33.3333
2019-07-25	ID87	51	DIVORCIADO	F	ATIVO	FUNDAMENTAL	CA ÚTERO	MEDICAMENTOSO	2	Sim	PALIATIVO	50	80	12	46.6667	19	37.037	4	50
2019-08-01	ID88	51	CASADO	F	ATIVO	SUPERIOR	CA CEREBRAL	MEDICAMENTOSO	6	Não	PALIATIVO	30	30	16	73.3333	24	55.5556	2	16.6667
2019-08-22	ID89	51	CASADO	F	ATIVO	PRIMARIO	LINFOMA	CIRÚRGICO	4	Sim	CURATIVO	80	85	11	40	19	37.037	5	66.6667
2019-08-10	ID90	51	SOLTEIRO	F	ATIVO	PRIMARIO	CA RIM	MEDICAMENTOSO	9	Não	PALIATIVO	40	40	17	80	23	51.8519	2	16.6667
2019-08-02	ID91	50	DIVORCIADO	F	ATIVO	PRIMARIO	OSTEOSSARCOMA	QUIMIOTERAPIA	5	Sim	CURATIVO	80	100	7	13.3333	11	7.40741	7	100
2019-07-17	ID92	50	SOLTEIRO	F	ATIVO	PRIMARIO	CA ÚTERO	CIRÚRGICO	1	Sim	CURATIVO	70	100	6	6.66667	12	11.1111	7	100
2019-08-25	ID93	49	DIVORCIADO	F	INATIVO	SUPERIOR	CA PULMÃO	QUIMIOTERAPIA	5	Sim	CURATIVO	60	95	17	80	26	62.963	6	83.3333
2019-06-20	ID94	48	CASADO	F	ATIVO	FUNDAMENTAL	CA ÚTERO	MEDICAMENTOSO	3	Sim	CONJUNTO	50	60	13	53.3333	20	40.7407	3	33.3333
2019-05-24	ID95	48	CASADO	F	ATIVO	FUNDAMENTAL	CA ÚTERO	MEDICAMENTOSO	8	Não	CONJUNTO	70	90	14	60	14	18.5185	1	0
2019-07-22	ID96	49	CASADO	F	ATIVO	FUNDAMENTAL	CA GÁSTRICO	MEDICAMENTOSO	12	Não	PALIATIVO	40	50	11	40	21	44.4444	3	33.3333
2019-06-17	ID97	49	CASADO	F	ATIVO	MEDIO	CA MAMA	MEDICAMENTOSO	4	Não	PALIATIVO	40	65	16	73.3333	30	77.7778	5	66.6667
2019-05-30	ID98	48	CASADO	M	ATIVO	FUNDAMENTAL	CA RIM	MEDICAMENTOSO	48	Não	CONJUNTO	50	60	18	86.6667	22	48.1481	5	66.6667
2019-08-04	ID99	48	CASADO	F	ATIVO	FUNDAMENTAL	CA PELE	QUIMIOTERAPIA	6	Sim	CURATIVO	50	50	13	53.3333	19	37.037	4	50
2019-02-14	ID100	47	CASADO	F	ATIVO	MEDIO	CA ÚTERO	MEDICAMENTOSO	2	Sim	CONJUNTO	70	100	7	13.3333	15	22.2222	6	83.3333
2019-08-04	ID101	47	SOLTEIRO	F	ATIVO	PRIMARIO	CA ÚTERO	MEDICAMENTOSO	7	Sim	PALIATIVO	80	100	7	13.3333	14	18.5185	6	83.3333
2019-05-24	ID102	42	CASADO	F	ATIVO	PRIMARIO	CA RETO	MEDICAMENTOSO	6	Sim	PALIATIVO	60	90	11	40	16	25.9259	5	66.6667
2019-01-24	ID103	45	CASADO	F	ATIVO	MEDIO	CA MAMA	MEDICAMENTOSO	36	Não	PALIATIVO	60	100	14	60	26	62.963	4	50
2019-06-26	ID104	46	SOLTEIRO	F	ATIVO	PRIMARIO	CA PULMÃO	QUIMIOTERAPIA	14	Não	PALIATIVO	50	65	13	53.3333	21	44.4444	3	33.3333
2019-07-20	ID105	45	CASADO	F	ATIVO	PRIMARIO	CA RIM	CIRÚRGICO	12	Sim	CURATIVO	90	85	9	26.6667	17	29.6296	5	66.6667
2018-12-19	ID106	45	CASADO	F	ATIVO	FUNDAMENTAL	CA ÚTERO	MEDICAMENTOSO	13	Não	PALIATIVO	60	95	11	40	26	62.963	4	50
2019-06-23	ID107	43	SOLTEIRO	M	ATIVO	FUNDAMENTAL	CA ESÔFAGO	QUIMIOTERAPIA	4	Não	PALIATIVO	70	100	6	6.66667	13	14.8148	7	100
2019-07-20	ID108	43	CASADO	F	ATIVO	PRIMARIO	CA ÚTERO	QUIMIOTERAPIA	5	Sim	CURATIVO	70	60	10	33.3333	16	25.9259	6	83.3333
2019-08-13	ID109	42	SOLTEIRO	M	ATIVO	PRIMARIO	LEUCEMIA	QUIMIOTERAPIA	6	Sim	CONJUNTO	80	100	9	26.6667	18	33.3333	6	83.3333
2019-08-04	ID110	42	SOLTEIRO	M	ATIVO	PRIMARIO	CA PÊNIS	QUIMIOTERAPIA	5	Sim	CURATIVO	90	100	7	13.3333	14	18.5185	6	83.3333
2019-06-14	ID111	40	SOLTEIRO	M	ATIVO	PRIMARIO	CA MAMA	QUIMIOTERAPIA	48	Sim	PALIATIVO	90	100	7	13.3333	12	11.1111	7	100
2019-08-16	ID112	41	CASADO	F	ATIVO	PRIMARIO	CA ÚTERO	CIRÚRGICO	2	Sim	CURATIVO	80	100	8	20	15	22.2222	7	100
2019-08-16	ID113	40	SOLTEIRO	M	ATIVO	FUNDAMENTAL	CA PÊNIS	CIRÚRGICO	3	Sim	CURATIVO	90	100	5	0	11	7.40741	7	100
2019-09-15	ID114	40	CASADO	M	ATIVO	PRIMARIO	CA PÊNIS	QUIMIOTERAPIA	3	Sim	CURATIVO	80	85	8	20	13	14.8148	6	83.3333
2019-05-18	ID115	40	SOLTEIRO	F	ATIVO	SUPERIOR	CA ÚTERO	MEDICAMENTOSO	6	Sim	PALIATIVO	70	70	17	80	24	55.5556	5	66.6667
2019-07-08	ID116	39	CASADO	F	ATIVO	PRIMARIO	CA ÚTERO	QUIMIOTERAPIA	7	Sim	PALIATIVO	70	90	7	13.3333	14	18.5185	6	83.3333
2019-06-29	ID117	39	SOLTEIRO	F	ATIVO	PRIMARIO	CA PULMÃO	MEDICAMENTOSO	9	Não	PALIATIVO	30	35	16	73.3333	26	62.963	3	33.3333
2019-07-22	ID118	37	SOLTEIRO	F	ATIVO	PRIMARIO	CA PÂNCREAS	QUIMIOTERAPIA	12	Não	PALIATIVO	70	80	11	40	15	22.2222	5	66.6667
2018-12-31	ID119	36	CASADO	M	ATIVO	PRIMARIO	CA HEPÁTICO	MEDICAMENTOSO	24	Não	PALIATIVO	40	25	20	100	26	62.963	2	16.6667
2019-08-13	ID120	33	CASADO	F	ATIVO	FUNDAMENTAL	LEUCEMIA	QUIMIOTERAPIA	8	Sim	CONJUNTO	90	100	7	13.3333	16	25.9259	7	100
2019-08-22	ID121	33	SOLTEIRO	M	ATIVO	PRIMARIO	LINFOMA	RADIOTERAPIA	19	Sim	CONJUNTO	90	100	7	13.3333	9	0	7	100
2019-05-21	ID122	32	CASADO	M	ATIVO	FUNDAMENTAL	OSTEOSSARCOMA	MEDICAMENTOSO	6	Sim	CONJUNTO	60	100	9	26.6667	18	33.3333	5	66.6667
2019-08-13	ID123	32	SOLTEIRO	F	ATIVO	FUNDAMENTAL	LEUCEMIA	RADIOTERAPIA	8	Sim	CONJUNTO	90	100	7	13.3333	16	25.9259	7	100
2019-05-09	ID124	31	CASADO	F	ATIVO	FUNDAMENTAL	CA HEPÁTICO	MEDICAMENTOSO	7	Não	PALIATIVO	50	70	18	86.6667	24	55.5556	3	33.3333
2018-01-05	ID125	31	SOLTEIRO	F	ATIVO	PRIMARIO	CA ÚTERO	MEDICAMENTOSO	9	Sim	PALIATIVO	70	100	14	60	25	59.2593	5	66.6667
2019-06-16	ID126	29	SOLTEIRO	M	ATIVO	PRIMARIO	LEUCEMIA	QUIMIOTERAPIA	2	Sim	CONJUNTO	80	100	5	0	10	3.7037	7	100
2019-06-16	ID127	28	SOLTEIRO	M	ATIVO	FUNDAMENTAL	LEUCEMIA	RADIOTERAPIA	2	Sim	CONJUNTO	90	100	6	6.66667	9	0	7	100
2019-07-26	ID128	27	SOLTEIRO	F	ATIVO	PRIMARIO	CA ÚTERO	QUIMIOTERAPIA	7	Sim	CURATIVO	70	90	14	60	17	29.6296	4	50
2019-08-22	ID129	25	SOLTEIRO	M	ATIVO	PRIMARIO	LEUCEMIA	QUIMIOTERAPIA	8	Sim	CONJUNTO	90	100	7	13.3333	9	0	7	100
2019-08-25	ID130	25	SOLTEIRO	M	ATIVO	PRIMARIO	OSTEOSSARCOMA	QUIMIOTERAPIA	6	Sim	PALIATIVO	50	55	15	66.6667	25	59.2593	2	16.6667
2019-08-13	ID131	22	SOLTEIRO	M	ATIVO	PRIMARIO	LINFOMA	QUIMIOTERAPIA	3	Sim	CURATIVO	90	100	5	0	14	18.5185	7	100
2019-03-01	ID132	21	SOLTEIRO	M	ATIVO	PRIMARIO	CA RIM	MEDICAMENTOSO	9	Sim	PALIATIVO	40	35	14	60	12	11.1111	1	0
2019-03-01	ID133	21	SOLTEIRO	M	ATIVO	PRIMARIO	CA RIM	MEDICAMENTOSO	5	Sim	PALIATIVO	40	35	14	60	12	11.1111	1	0
2019-06-16	ID134	20	SOLTEIRO	F	ATIVO	PRIMARIO	CA ÚTERO	QUIMIOTERAPIA	3	Sim	CONJUNTO	70	100	13	53.3333	13	14.8148	4	50
2019-08-07	ID135	18	SOLTEIRO	M	ATIVO	PRIMARIO	LEUCEMIA	QUIMIOTERAPIA	3	Sim	CONJUNTO	90	100	7	13.3333	15	22.2222	6	83.3333
2019-08-22	ID136	18	SOLTEIRO	F	ATIVO	PRIMARIO	LEUCEMIA	QUIMIOTERAPIA	6	Sim	CONJUNTO	90	100	7	13.3333	11	7.40741	7	100
2019-06-14	ID137	47	SOLTEIRO	F	ATIVO	MEDIO	CA ÚTERO	MEDICAMENTOSO	2	Sim	CONJUNTO	80	100	9	26.6667	16	25.9259	7	100
2019-06-14	ID138	64	CASADO	F	INATIVO	MEDIO	CA MAMA	QUIMIOTERAPIA	24	Não	CONJUNTO	60	90	10	33.3333	19	37.037	5	66.6667
2019-09-21	ID139	59	CASADO	M	ATIVO	MEDIO	CA PÂNCREAS	QUIMIOTERAPIA	3	Não	CURATIVO	90	85	8	20	15	22.2222	6	83.3333
2019-07-08	ID140	54	CASADO	M	ATIVO	PRIMARIO	CA PULMÃO	MEDICAMENTOSO	6	Não	PALIATIVO	40	70	16	73.3333	20	40.7407	3	33.3333
2019-07-23	ID141	70	CASADO	M	INATIVO	FUNDAMENTAL	CA GÁSTRICO	QUIMIOTERAPIA	10	Não	PALIATIVO	40	65	15	66.6667	28	70.3704	2	16.6667
2019-08-07	ID142	24	SOLTEIRO	M	ATIVO	PRIMARIO	LINFOMA	QUIMIOTERAPIA	11	Sim	CONJUNTO	90	100	9	26.6667	14	18.5185	6	83.3333
2019-06-14	ID143	47	CASADO	M	ATIVO	FUNDAMENTAL	CA PULMÃO	RADIOTERAPIA	6	Não	CONJUNTO	50	75	12	46.6667	16	25.9259	4	50
2019-06-23	ID144	32	CASADO	M	ATIVO	PRIMARIO	CA GÁSTRICO	MEDICAMENTOSO	1	Sim	PALIATIVO	90	100	9	26.6667	14	18.5185	7	100
2019-11-16	ID145	69	CASADO	M	INATIVO	MEDIO	LEUCEMIA	QUIMIOTERAPIA	8	Não	CURATIVO	80	80	8	20	19	37.037	5	66.6667
2019-06-26	ID146	41	CASADO	F	ATIVO	MEDIO	CA ÚTERO	RADIOTERAPIA	5	Sim	CURATIVO	80	95	5	0	12	11.1111	6	83.3333
2019-07-20	ID147	55	CASADO	F	ATIVO	FUNDAMENTAL	CA ÚTERO	MEDICAMENTOSO	14	Não	CURATIVO	40	70	13	53.3333	15	22.2222	4	50
2019-11-16	ID148	33	SOLTEIRO	M	ATIVO	MEDIO	CA COLUNA	QUIMIOTERAPIA	4	Sim	CURATIVO	70	75	11	40	20	40.7407	4	50
2019-11-16	ID149	48	CASADO	M	ATIVO	FUNDAMENTAL	CA LINFATICO	CIRÚRGICO	5	Não	CURATIVO	80	80	10	33.3333	16	25.9259	6	83.3333
2019-11-16	ID150	61	CASADO	M	ATIVO	MEDIO	LEUCEMIA	QUIMIOTERAPIA	3	Não	CURATIVO	80	90	7	13.3333	15	22.2222	6	83.3333
2019-11-20	ID151	62	CASADO	M	ATIVO	FUNDAMENTAL	CA GÁSTRICO	MEDICAMENTOSO	10	Sim	PALIATIVO	80	70	10	33.3333	17	29.6296	5	66.6667
2019-12-05	ID152	68	VIÚVO	F	INATIVO	FUNDAMENTAL	CA PULMÃO	MEDICAMENTOSO	12	Sim	PALIATIVO	40	50	18	86.6667	22	48.1481	2	16.6667
2019-12-05	ID153	75	VIÚVO	M	INATIVO	FUNDAMENTAL	CA PRÓSTATA	MEDICAMENTOSO	15	Sim	PALIATIVO	70	70	8	20	15	22.2222	4	50
2019-12-05	ID154	38	CASADO	M	ATIVO	MEDIO	CA GÁSTRICO	QUIMIOTERAPIA	3	Não	CURATIVO	60	50	11	40	25	59.2593	3	33.3333
2019-12-05	ID155	73	DIVORCIADO	F	INATIVO	PRIMARIO	CA ÚTERO	MEDICAMENTOSO	15	Sim	PALIATIVO	40	50	16	73.3333	20	40.7407	2	16.6667
2019-11-25	ID156	67	CASADO	F	INATIVO	FUNDAMENTAL	CA MAMA	CIRÚRGICO	5	Não	CURATIVO	80	70	7	13.3333	11	7.40741	5	66.6667
2019-11-25	ID157	51	CASADO	F	ATIVO	MEDIO	CA ÚTERO	QUIMIOTERAPIA	7	Não	CURATIVO	70	70	7	13.3333	13	14.8148	5	66.6667
2019-11-25	ID158	51	CASADO	F	ATIVO	FUNDAMENTAL	CA GÁSTRICO	QUIMIOTERAPIA	8	Não	CURATIVO	80	90	5	0	9	0	6	83.3333
2019-11-28	ID159	55	CASADO	M	ATIVO	MEDIO	CA PULMÃO	QUIMIOTERAPIA	4	Não	CURATIVO	90	80	5	0	11	7.40741	6	83.3333
2019-11-28	ID160	71	VIÚVO	M	INATIVO	FUNDAMENTAL	CA PRÓSTATA	QUIMIOTERAPIA	6	Não	PALIATIVO	60	60	10	33.3333	21	44.4444	4	50
2019-11-28	ID161	68	CASADO	M	INATIVO	FUNDAMENTAL	CA PRÓSTATA	CIRÚRGICO	6	Não	CURATIVO	80	80	5	0	12	11.1111	6	83.3333
2019-11-28	ID162	65	CASADO	F	INATIVO	PRIMARIO	CA GÁSTRICO	MEDICAMENTOSO	8	Sim	PALIATIVO	40	50	13	53.3333	20	40.7407	4	50
2019-12-02	ID163	75	VIÚVO	F	INATIVO	PRIMARIO	CA PÂNCREAS	MEDICAMENTOSO	14	Sim	PALIATIVO	40	60	14	60	27	66.6667	2	16.6667
2019-12-02	ID164	75	CASADO	M	INATIVO	PRIMARIO	CA PÂNCREAS	MEDICAMENTOSO	12	Sim	PALIATIVO	40	50	15	66.6667	27	66.6667	3	33.3333
2019-12-02	ID165	65	CASADO	M	INATIVO	PRIMARIO	CA GÁSTRICO	MEDICAMENTOSO	5	Sim	PALIATIVO	70	70	10	33.3333	19	37.037	5	66.6667
2019-12-02	ID166	61	CASADO	F	INATIVO	MEDIO	CA ÚTERO	MEDICAMENTOSO	10	Sim	PALIATIVO	70	80	10	33.3333	20	40.7407	5	66.6667
2019-12-03	ID167	65	CASADO	F	INATIVO	MEDIO	CA ÚTERO	MEDICAMENTOSO	12	Sim	PALIATIVO	40	50	16	73.3333	24	55.5556	3	33.3333
2019-12-03	ID168	54	SOLTEIRO	M	ATIVO	MEDIO	CA PULMÃO	QUIMIOTERAPIA	4	Não	CURATIVO	80	70	8	20	16	25.9259	5	66.6667
2019-12-03	ID169	43	SOLTEIRO	F	ATIVO	MEDIO	CA MAMA	QUIMIOTERAPIA	3	Não	CURATIVO	70	70	10	33.3333	13	14.8148	5	66.6667
2019-12-03	ID170	53	CASADO	F	ATIVO	MEDIO	CA RIM	QUIMIOTERAPIA	6	Sim	CURATIVO	60	60	13	53.3333	18	33.3333	3	33.3333
2019-12-03	ID171	68	DIVORCIADO	M	INATIVO	FUNDAMENTAL	CA PRÓSTATA	MEDICAMENTOSO	13	Sim	PALIATIVO	70	70	9	26.6667	17	29.6296	6	83.3333
2019-12-04	ID172	76	VIÚVO	M	INATIVO	PRIMARIO	CA PULMÃO	MEDICAMENTOSO	10	Sim	PALIATIVO	40	40	16	73.3333	24	55.5556	2	16.6667
2019-12-04	ID173	60	SOLTEIRO	F	INATIVO	FUNDAMENTAL	CA ÚTERO	QUIMIOTERAPIA	4	Não	CONJUNTO	60	55	10	33.3333	23	51.8519	4	50
2019-12-04	ID174	19	SOLTEIRO	M	ATIVO	MEDIO	LEUCEMIA	QUIMIOTERAPIA	2	Não	CURATIVO	80	85	8	20	14	18.5185	5	66.6667
2019-12-04	ID175	71	CASADO	M	INATIVO	PRIMARIO	CA GÁSTRICO	MEDICAMENTOSO	2	Não	CURATIVO	80	85	6	6.66667	12	11.1111	6	83.3333
2019-12-04	ID176	65	CASADO	F	INATIVO	FUNDAMENTAL	CA RIM	MEDICAMENTOSO	7	Não	PALIATIVO	60	65	12	46.6667	21	44.4444	3	33.3333
2019-12-05	ID177	35	CASADO	M	ATIVO	MEDIO	CA GÁSTRICO	CIRÚRGICO	6	Sim	CURATIVO	50	65	10	33.3333	20	40.7407	4	50
2019-12-05	ID178	78	VIÚVO	M	INATIVO	FUNDAMENTAL	CA CEREBRAL	QUIMIOTERAPIA	8	Sim	CONJUNTO	50	60	14	60	19	37.037	3	33.3333
2019-12-05	ID179	42	SOLTEIRO	F	ATIVO	MEDIO	CA ÚTERO	MEDICAMENTOSO	8	Não	PALIATIVO	60	75	10	33.3333	20	40.7407	3	33.3333
2019-12-05	ID180	47	CASADO	F	ATIVO	FUNDAMENTAL	CA MAMA	MEDICAMENTOSO	14	Sim	PALIATIVO	40	35	13	53.3333	19	37.037	3	33.3333
2019-12-05	ID181	20	SOLTEIRO	F	ATIVO	MEDIO	CA ÚTERO	MEDICAMENTOSO	4	Sim	PALIATIVO	60	60	15	66.6667	23	51.8519	4	50
2019-12-05	ID182	53	CASADO	M	ATIVO	FUNDAMENTAL	CA PRÓSTATA	MEDICAMENTOSO	8	Sim	PALIATIVO	50	40	16	73.3333	26	62.963	4	50
2019-12-05	ID183	63	CASADO	F	INATIVO	FUNDAMENTAL	CA PULMÃO	QUIMIOTERAPIA	6	Não	CONJUNTO	60	70	12	46.6667	21	44.4444	4	50
2019-12-06	ID184	83	VIÚVO	M	INATIVO	FUNDAMENTAL	CA RIM	MEDICAMENTOSO	8	Não	CONJUNTO	60	55	12	46.6667	19	37.037	3	33.3333
2019-12-06	ID185	64	DIVORCIADO	M	INATIVO	FUNDAMENTAL	CA COLUNA	QUIMIOTERAPIA	5	Sim	CONJUNTO	70	70	11	40	23	51.8519	4	50
2019-11-16	ID186	41	CASADO	F	ATIVO	FUNDAMENTAL	CA ÚTERO	QUIMIOTERAPIA	6	Sim	CONJUNTO	50	75	9	26.6667	18	33.3333	5	66.6667
2019-11-16	ID187	70	SOLTEIRO	M	INATIVO	PRIMARIO	CA PRÓSTATA	QUIMIOTERAPIA	7	Sim	CONJUNTO	60	65	9	26.6667	18	33.3333	5	66.6667
2019-11-16	ID188	35	CASADO	M	ATIVO	MEDIO	CA RIM	RADIOTERAPIA	7	Sim	CURATIVO	80	90	10	33.3333	13	14.8148	6	83.3333
2019-11-16	ID189	59	DIVORCIADO	M	ATIVO	MEDIO	LEUCEMIA	CIRÚRGICO	4	Não	CURATIVO	80	90	5	0	18	33.3333	6	83.3333
2019-11-23	ID190	51	CASADO	M	ATIVO	FUNDAMENTAL	CA GÁSTRICO	CIRÚRGICO	4	Não	CURATIVO	40	55	15	66.6667	24	55.5556	3	33.3333
2019-12-07	ID191	43	CASADO	F	ATIVO	FUNDAMENTAL	CA ÚTERO	QUIMIOTERAPIA	6	Não	CURATIVO	60	70	9	26.6667	14	18.5185	6	83.3333
2019-12-07	ID192	54	SOLTEIRO	F	ATIVO	PRIMARIO	CA GÁSTRICO	MEDICAMENTOSO	5	Sim	PALIATIVO	40	50	16	73.3333	23	51.8519	2	16.6667
2019-12-07	ID193	66	DIVORCIADO	F	INATIVO	FUNDAMENTAL	CA PULMÃO	MEDICAMENTOSO	8	Sim	PALIATIVO	40	40	18	86.6667	22	48.1481	2	16.6667
2019-12-07	ID194	60	SOLTEIRO	F	INATIVO	PRIMARIO	CA CEREBRAL	MEDICAMENTOSO	7	Não	PALIATIVO	80	70	10	33.3333	17	29.6296	5	66.6667
2019-11-26	ID195	33	CASADO	F	ATIVO	MEDIO	CA ÚTERO	MEDICAMENTOSO	7	Sim	PALIATIVO	40	50	14	60	23	51.8519	3	33.3333
2019-11-16	ID196	81	VIÚVO	M	INATIVO	FUNDAMENTAL	CA PULMÃO	MEDICAMENTOSO	6	Sim	PALIATIVO	40	55	10	33.3333	23	51.8519	3	33.3333
2019-11-10	ID197	69	CASADO	M	INATIVO	PRIMARIO	CA HEPÁTICO	MEDICAMENTOSO	12	Sim	PALIATIVO	40	50	17	80	28	70.3704	2	16.6667
2019-11-15	ID198	56	CASADO	M	ATIVO	MEDIO	CA PRÓSTATA	MEDICAMENTOSO	36	Sim	PALIATIVO	60	50	11	40	16	25.9259	4	50
2019-11-15	ID199	62	DIVORCIADO	M	ATIVO	FUNDAMENTAL	CA PRÓSTATA	QUIMIOTERAPIA	14	Sim	CONJUNTO	50	70	12	46.6667	18	33.3333	4	50
2019-11-15	ID200	32	DIVORCIADO	M	ATIVO	MEDIO	CA HEPÁTICO	MEDICAMENTOSO	2	Sim	PALIATIVO	70	70	12	46.6667	23	51.8519	3	33.3333
2019-11-15	ID201	62	CASADO	F	ATIVO	PRIMARIO	CA GÁSTRICO	MEDICAMENTOSO	4	Não	PALIATIVO	70	80	11	40	22	48.1481	5	66.6667
2019-11-24	ID202	69	DIVORCIADO	M	INATIVO	FUNDAMENTAL	CA CEREBRAL	MEDICAMENTOSO	8	Sim	PALIATIVO	40	45	18	86.6667	16	25.9259	1	0
2019-11-29	ID203	46	SOLTEIRO	F	ATIVO	MEDIO	LEUCEMIA	CIRÚRGICO	5	Não	CURATIVO	80	80	8	20	14	18.5185	6	83.3333
2019-11-26	ID204	69	CASADO	M	INATIVO	PRIMARIO	CA PULMÃO	CIRÚRGICO	8	Não	CURATIVO	40	55	13	53.3333	16	25.9259	3	33.3333
2019-11-26	ID205	73	DIVORCIADO	M	INATIVO	PRIMARIO	CA GÁSTRICO	MEDICAMENTOSO	13	Sim	PALIATIVO	50	60	16	73.3333	24	55.5556	2	16.6667
2019-11-25	ID206	34	SOLTEIRO	F	ATIVO	MEDIO	CA ÚTERO	MEDICAMENTOSO	8	Não	PALIATIVO	40	50	15	66.6667	16	25.9259	3	33.3333
2019-11-25	ID207	70	VIÚVO	M	INATIVO	PRIMARIO	CA GÁSTRICO	QUIMIOTERAPIA	7	Não	CONJUNTO	60	70	14	60	14	18.5185	4	50
2019-12-02	ID208	53	CASADO	F	ATIVO	FUNDAMENTAL	CA ÚTERO	MEDICAMENTOSO	12	Sim	PALIATIVO	80	75	9	26.6667	17	29.6296	5	66.6667
2019-11-16	ID209	48	SOLTEIRO	M	ATIVO	PRIMARIO	CA ESÔFAGO	MEDICAMENTOSO	16	Sim	PALIATIVO	70	65	11	40	20	40.7407	4	50
2019-11-25	ID210	63	CASADO	M	ATIVO	FUNDAMENTAL	CA PULMÃO	QUIMIOTERAPIA	18	Sim	CONJUNTO	60	60	12	46.6667	26	62.963	3	33.3333
2019-11-24	ID211	42	CASADO	F	ATIVO	MEDIO	CA HEPÁTICO	QUIMIOTERAPIA	4	Não	CURATIVO	90	90	6	6.66667	17	29.6296	6	83.3333
2019-11-24	ID212	71	VIÚVO	M	INATIVO	PRIMARIO	CA PRÓSTATA	QUIMIOTERAPIA	5	Não	CURATIVO	80	80	10	33.3333	15	22.2222	5	66.6667
2019-11-24	ID213	59	CASADO	M	ATIVO	FUNDAMENTAL	CA PULMÃO	CIRÚRGICO	2	Não	CURATIVO	70	80	5	0	16	25.9259	5	66.6667
2019-12-16	ID214	75	VIÚVO	F	INATIVO	PRIMARIO	CA PÂNCREAS	QUIMIOTERAPIA	3	Não	CURATIVO	60	65	14	60	12	11.1111	3	33.3333
2019-12-16	ID215	59	CASADO	M	ATIVO	MEDIO	CA GÁSTRICO	RADIOTERAPIA	4	Não	CURATIVO	80	90	7	13.3333	11	7.40741	5	66.6667
2019-12-16	ID216	62	DIVORCIADO	F	ATIVO	FUNDAMENTAL	CA CEREBRAL	CIRÚRGICO	3	Não	CURATIVO	40	55	17	80	20	40.7407	1	0
2019-12-08	ID217	53	CASADO	F	ATIVO	MEDIO	LEUCEMIA	MEDICAMENTOSO	6	Sim	PALIATIVO	40	50	12	46.6667	26	62.963	2	16.6667
2019-12-08	ID218	73	DIVORCIADO	M	INATIVO	MEDIO	CA PRÓSTATA	CIRÚRGICO	2	Não	CURATIVO	60	50	16	73.3333	16	25.9259	3	33.3333
2019-12-08	ID219	29	SOLTEIRO	F	ATIVO	MEDIO	LEUCEMIA	RADIOTERAPIA	3	Não	CURATIVO	70	70	10	33.3333	17	29.6296	6	83.3333
2019-12-10	ID220	72	VIÚVO	F	INATIVO	FUNDAMENTAL	CA MAMA	QUIMIOTERAPIA	5	Não	PALIATIVO	70	70	8	20	14	18.5185	6	83.3333
