# Supplementary material for: Barthel Index is a valid and reliable tool to measure the functional independence of cancer patients in palliative care
Source: BMC Palliat Care. 2022 Jul 12;21:124. doi: 10.1186/s12904-022-01017-z (PMC9277778; doi:10.1186/s12904-022-01017-z)
Supplement: Supplementary file 2 — Additional file 2. [file 12904_2022_1017_MOESM2_ESM.xlsx]

## Sheet: Dados
Additional file 2 - Data used in reliability.
														KPS	Barthel - Teste		Barthel - Reteste				Barthel itens - Avaliador 1 teste										Barthel itens - avaliador 1 reteste
Data de avaliação	Nome ou iniciais	Data de nascimento	Idade	Estado civil	Genero	Profissão	Escolaridade	Diagnóstico primário	Comorbidades	TRATAMENTO ATUAL	TEMPO TRATAMENTO	Metástase	Tratamento recebido	Escore	Avaliador 1	Avaliador 2	Avaliador 1	Avaliador 2	Teste	Inter	i1	i2	i3	i4	i5	i6	i7	i8	i9	i10	i1	i2	i3	i4	i5	i6	i7	i8	i9	i10
2021-11-29	IDR1	1950-01-11	71	casado	masculino	agricultor	fundamental incompleto	ca reto	sim	medicamentoso	2	sim	curativo	80	90	85	90	85	0	5	10	0	10	10	5	10	10	15	15	5	10	10	5	10	5	5	10	15	15	5
2021-12-28	IDR2	1950-09-22	71	casado	feminino	lavrador	fundamental completo	leucemia	sim	medicamentoso	72	não	curativo	30	10	20	20	20	-10	-10	0	0	0	0	5	5	0	0	0	0	5	0	0	10	0	5	0	0	0	0
2021-11-23	IDR3	1952-08-30	69	casado	masculino	pescador	fundamental completo	linfoma	sim	quimioterapia	12	não	curativo	90	105	105	105	105	0	0	10	10	10	10	10	10	10	15	15	5	10	10	10	10	10	10	10	15	15	5
2021-12-16	IDR4	1957-05-09	64	casado	masculino	advogado	superior completo	ca rim	não	quimioterapia	13	sim	curativo	30	40	30	40	40	0	10	10	0	5	10	5	10	0	0	0	0	10	0	5	10	5	10	0	5	0	0
2021-11-26	IDR5	1958-12-17	62	casado	feminino	do lar	fundamental incompleto	mieloma	sim	medicamentoso	2	sim	curativo	30	35	35	25	30	10	0	5	0	5	10	10	5	0	0	0	0	5	0	5	0	5	10	0	0	0	0
2021-12-16	IDR6	1959-05-11	62	casado	masculino	pedreiro	fundamental incompleto	ca fígado	não	quimioterapia	2	sim	curativo	50	65	65	45	50	20	0	10	0	5	10	10	10	5	10	5	0	10	0	5	10	10	10	0	0	0	0
2021-12-15	IDR7	1960-06-10	61	casado	masculino	comerciante	fundamental incompleto	câncer de próstata	sim	medicamentoso	25	sim	curativo	50	75	75	80	80	-5	0	10	0	5	10	10	10	5	10	10	5	5	15	5	10	10	10	5	10	10	5
2021-11-26	IDR8	1961-04-09	60	divorciado	feminino	comerciante	médio completo	ca estomago	não	cirurgico	4	sim	curativo	90	95	95	90	90	5	0	10	10	10	10	5	10	10	15	10	5	10	10	5	10	10	10	5	15	10	5
2021-11-23	IDR9	1961-10-23	60	casado	masculino	motorista	fundamental	leucemia	não	quimioterapia	4	não	curativo	90	110	110	110	110	0	0	10	10	10	10	10	10	10	15	15	10	10	10	10	10	10	10	10	15	15	10
2021-12-06	IDR10	1966-01-06	55	casado	feminino	professora	superior completo	leucemia	não	quimioterapia	9	não	curativo	80	110	110	110	110	0	0	10	10	10	10	10	10	10	15	15	10	10	10	10	10	10	10	10	15	15	10
2021-11-26	IDR11	1969-03-03	52	casado	masculino	pedreiro	fundamental incompleto	leucemia	não	medicamentoso	2	não	curativo	80	105	105	90	105	15	0	10	10	5	10	10	10	10	15	15	10	10	0	10	10	5	10	10	15	15	5
2021-11-29	IDR12	1969-11-15	52	casado	masculino	lavrador	fundamental incompleto	ca estomago	não	quimioterapia	12	sim	curativo	50	100	100	100	100	0	0	10	10	10	10	5	10	10	15	15	5	10	10	10	10	5	10	10	15	15	5
2021-12-15	IDR13	1970-03-30	51	casado	masculino	lavrador	fundamental incompleto	leucemia	não	quimioterapia	1	não	curativo	80	105	105	110	110	-5	0	10	10	10	10	10	10	10	15	15	5	10	10	10	10	10	10	10	15	15	10
2021-11-18	IDR14	1983-07-16	38	solteiro	feminino	do lar	primário		não	medicamentoso	1	não	curativo	30	35	25	30	20	5	10	10	0	5	0	5	5	0	5	5	0	5	0	5	0	5	5	5	5	0	0
2021-12-15	IDR15	1983-11-15	58	união estável	feminino	técnica de enfermagem	médio completo	leucemia	não	quimioterapia	1	não	curativo	80	75	85	95	95	-20	-10	10	0	5	10	10	10	5	10	10	5	10	10	10	10	10	10	5	15	10	5
2021-11-17	IDR16	1984-04-28	37	solteiro	feminino	do lar	médio completo	linfoma	não	quimioterapia	2	não	curativo	90	110	110	110	110	0	0	10	10	10	10	10	10	10	15	15	10	10	10	10	10	10	10	10	15	15	10
2021-11-17	IDR17	1984-06-19	37	casado	masculino	acabador	médio completo	leucemia	não	quimioterapia	24	não	curativo	90	110	110	110	110	0	0	10	10	10	10	10	10	10	15	15	10	10	10	10	10	10	10	10	15	15	10
2021-11-29	IDR18	1986-06-19	35	solteiro	feminino	comerciante	médio completo	ca utero	não	quimioterapia	24	sim	curativo	80	85	90	85	90	0	-5	10	10	10	10	10	10	5	5	10	5	10	0	5	10	5	10	10	10	10	5
2021-11-29	IDR19	1987-07-15	34	casado	feminino	do lar	fundamental completo	ca utero	não	medicamentoso	1	sim	curativo	40	50	55	55	55	-5	-5	5	0	5	0	10	10	5	5	10	0	10	0	5	10	10	10	5	5	0	0
2021-11-23	IDR20	1987-11-15	34	solteiro	feminino	do lar	médio completo	mieloma	não	quimioterapia	2	não	curativo	50	75	70	105	100	-30	5	10	0	5	10	10	10	5	15	10	5	10	10	10	10	10	10	10	15	15	5
2021-12-16	IDR21	1991-07-09	30	solteiro	feminino	atendente de bar	médio completo	ca utero	não	cirúrgico/quimioterapia/radioterapia	12	sim	curativo	30	20	20	25	25	-5	0	10	0	5	0	5	0	0	0	0	0	10	0	5	0	5	5	0	0	0	0
2021-11-26	IDR22	1996-07-30	25	solteiro	masculino	estudante	fundamental incompleto	leucemia	não	medicamentoso	24	não	curativo	90	110	110	110	110	0	0	10	10	10	10	10	10	10	15	15	10	10	10	10	10	10	10	10	15	15	10
2021-12-28	IDR23	1997-11-30	24	casado	feminino	autônoma	médio completo	leucemia	não	quimioterapia	16	não	curativo	90	105	105	110	110	-5	0	10	10	10	10	10	10	10	15	15	5	10	10	10	10	10	10	10	15	15	10
2021-11-18	IDR24	1999-07-09	22	casado	feminino	estudante	médio completo	leucemia	não	quimioterapia	4	não	curativo	90	90	100	100	100	-10	-10	10	10	5	10	10	10	5	15	15	5	10	10	10	10	10	10	10	15	15	5
2021-12-06	IDR25	2001-02-03	69	casado	masculino	segurança	fundamental incompleto	mielodisplasia		medicamentoso	24	sim	curativo	30	10	10	10	10	0	0	0	0	0	0	5	5	0	0	0	0	0	0	0	0	5	5	0	0	0	0
2021-11-23	IDR26	2003-04-21	18	solteiro	masculino	estudante	médio completo	leucemia	sim	quimioterapia	4	não	curativo	90	110	110	110	110	0	0	10	10	10	10	10	10	10	15	15	10	10	10	10	10	10	10	10	15	15	10
2021-12-28	IDR27	2003-11-16	18	solteiro	feminino	estudante	médio incompleto	leucemia	não	quimioterapia	15	não	curativo	90	110	110	110	110	0	0	10	10	10	10	10	10	10	15	15	10	10	10	10	10	10	10	10	15	15	10

## Sheet: Perdas
Perdas
Nome	Motivo
Janete soares	alta
raimunda da silva aguiar	alta
antonia vanusa	alta
benedito paiva rodrigues	uti
francisco ferreira de melo	óbito
sebastião de morais teixeira	alta
argemiro	alta
